# Supplementary material for: Chromoanagenesis in the asy1 meiotic mutant of Arabidopsis
Source: G3 (Bethesda). 2022 Aug 3;13(2):jkac185. doi: 10.1093/g3journal/jkac185 (PMC9911071; doi:10.1093/g3journal/jkac185)
Supplement: jkac185_Supplementary_Data [file jkac185_supplementary_data.zip]

Archive with 6 entries (5 files):
- jkac185_Supplementary_Data/
- jkac185_Supplementary_Data/Supplemental_File_1_G3-2022-403647.xlsx
- jkac185_Supplementary_Data/Supplemental_File_2_G3-2022-403647.xlsx
- jkac185_Supplementary_Data/Supplemental_File_3_G3-2022-403647.xlsx
- jkac185_Supplementary_Data/Supplemental_File_4_G3-2022-403647.xlsx
- jkac185_Supplementary_Data/Supplemental_Material_Legends_G3-2022-403647.docx
