# Supplementary material for: Chromoanagenesis in the asy1 meiotic mutant of Arabidopsis
Source: G3 (Bethesda). 2022 Aug 3;13(2):jkac185. doi: 10.1093/g3journal/jkac185 (PMC9911071; doi:10.1093/g3journal/jkac185)
Supplement: jkac185_Supplementary_Data [file jkac185_supplementary_data.zip › jkac185_Supplementary_Data/Supplemental_File_1_G3-2022-403647.xlsx]

## Sheet: Control_1
Accession	Title	Library ID	Files	Sample name
SRR14307241	Effect of asy-1 mutation on recombination in A. thaliana	LC_C_1	LC_C_1_R1.fastq.gz	LC_C_1
			LC_C_1_R2.fastq.gz
SRR14307240	Effect of asy-1 mutation on recombination in A. thaliana	LC_C_2	LC_C_2_R1.fastq.gz	LC_C_2
			LC_C_2_R2.fastq.gz
SRR14307238	Effect of asy-1 mutation on recombination in A. thaliana	LC_C_3	LC_C_3_R1.fastq.gz	LC_C_3
			LC_C_3_R2.fastq.gz
SRR14307217	Effect of asy-1 mutation on recombination in A. thaliana	LC_C_4	LC_C_4_R1.fastq.gz	LC_C_4
			LC_C_4_R2.fastq.gz
SRR14307216	Effect of asy-1 mutation on recombination in A. thaliana	LC_C_5	LC_C_5_R1.fastq.gz	LC_C_5
			LC_C_5_R2.fastq.gz
SRR14307239	Effect of asy-1 mutation on recombination in A. thaliana	LC_C_6	LC_C_6_R1.fastq.gz	LC_C_6
			LC_C_6_R2.fastq.gz
SRR14307215	Effect of asy-1 mutation on recombination in A. thaliana	LC_C_7	LC_C_7_R1.fastq.gz	LC_C_7
			LC_C_7_R2.fastq.gz
SRR14307214	Effect of asy-1 mutation on recombination in A. thaliana	LC_C_8	LC_C_8_R1.fastq.gz	LC_C_8
			LC_C_8_R2.fastq.gz
SRR14307210	Effect of asy-1 mutation on recombination in A. thaliana	LC_C_9	LC_C_9_R1.fastq.gz	LC_C_9
			LC_C_9_R2.fastq.gz
SRR14307209	Effect of asy-1 mutation on recombination in A. thaliana	LC_C_10	LC_C_10_R1.fastq.gz	LC_C_10
			LC_C_10_R2.fastq.gz
SRR14307208	Effect of asy-1 mutation on recombination in A. thaliana	LC_C_11	LC_C_11_R1.fastq.gz	LC_C_11
			LC_C_11_R2.fastq.gz
SRR14307211	Effect of asy-1 mutation on recombination in A. thaliana	LC_C_12	LC_C_12_R1.fastq.gz	LC_C_12
			LC_C_12_R2.fastq.gz
SRR14307207	Effect of asy-1 mutation on recombination in A. thaliana	LC_C_13	LC_C_13_R1.fastq.gz	LC_C_13
			LC_C_13_R2.fastq.gz
SRR14307206	Effect of asy-1 mutation on recombination in A. thaliana	LC_C_14	LC_C_14_R1.fastq.gz	LC_C_14
			LC_C_14_R2.fastq.gz
SRR14307205	Effect of asy-1 mutation on recombination in A. thaliana	LC_C_15	LC_C_15_R1.fastq.gz	LC_C_15
			LC_C_15_R2.fastq.gz
SRR14307204	Effect of asy-1 mutation on recombination in A. thaliana	LC_C_16	LC_C_16_R1.fastq.gz	LC_C_16
			LC_C_16_R2.fastq.gz
SRR14307203	Effect of asy-1 mutation on recombination in A. thaliana	LC_C_17	LC_C_17_R1.fastq.gz	LC_C_17
			LC_C_17_R2.fastq.gz
SRR14307202	Effect of asy-1 mutation on recombination in A. thaliana	LC_C_18	LC_C_18_R1.fastq.gz	LC_C_18
			LC_C_18_R2.fastq.gz
SRR14307200	Effect of asy-1 mutation on recombination in A. thaliana	LC_C_19	LC_C_19_R1.fastq.gz	LC_C_19
			LC_C_19_R2.fastq.gz
SRR14307199	Effect of asy-1 mutation on recombination in A. thaliana	LC_C_20	LC_C_20_R1.fastq.gz	LC_C_20
			LC_C_20_R2.fastq.gz
SRR14307197	Effect of asy-1 mutation on recombination in A. thaliana	LC_C_21	LC_C_21_R1.fastq.gz	LC_C_21
			LC_C_21_R2.fastq.gz

## Sheet: Control_2
Accession	Title	Library ID	Files	Sample name
SRR14307409	Effect of asy-1 mutation on recombination in A. thaliana	LC_C_22	LC_C_22_R1.fastq.gz	LC_C_22
			LC_C_22_R2.fastq.gz
SRR14307408	Effect of asy-1 mutation on recombination in A. thaliana	LC_C_23	LC_C_23_R1.fastq.gz	LC_C_23
			LC_C_23_R2.fastq.gz
SRR14307198	Effect of asy-1 mutation on recombination in A. thaliana	LC_C_24	LC_C_24_R1.fastq.gz	LC_C_24
			LC_C_24_R2.fastq.gz
SRR14307407	Effect of asy-1 mutation on recombination in A. thaliana	LC_C_25	LC_C_25_R1.fastq.gz	LC_C_25
			LC_C_25_R2.fastq.gz
SRR14307406	Effect of asy-1 mutation on recombination in A. thaliana	LC_C_26	LC_C_26_R1.fastq.gz	LC_C_26
			LC_C_26_R2.fastq.gz
SRR14307405	Effect of asy-1 mutation on recombination in A. thaliana	LC_C_27	LC_C_27_R1.fastq.gz	LC_C_27
			LC_C_27_R2.fastq.gz
SRR14307404	Effect of asy-1 mutation on recombination in A. thaliana	LC_C_28	LC_C_28_R1.fastq.gz	LC_C_28
			LC_C_28_R2.fastq.gz
SRR14307401	Effect of asy-1 mutation on recombination in A. thaliana	LC_C_29	LC_C_29_R1.fastq.gz	LC_C_29
			LC_C_29_R2.fastq.gz
SRR14307400	Effect of asy-1 mutation on recombination in A. thaliana	LC_C_30	LC_C_30_R1.fastq.gz	LC_C_30
			LC_C_30_R2.fastq.gz
SRR14307403	Effect of asy-1 mutation on recombination in A. thaliana	LC_C_31	LC_C_31_R1.fastq.gz	LC_C_31
			LC_C_31_R2.fastq.gz
SRR14307399	Effect of asy-1 mutation on recombination in A. thaliana	LC_C_32	LC_C_32_R1.fastq.gz	LC_C_32
			LC_C_32_R2.fastq.gz
SRR14307398	Effect of asy-1 mutation on recombination in A. thaliana	LC_C_33	LC_C_33_R1.fastq.gz	LC_C_33
			LC_C_33_R2.fastq.gz
SRR14307397	Effect of asy-1 mutation on recombination in A. thaliana	LC_C_34	LC_C_34_R1.fastq.gz	LC_C_34
			LC_C_34_R2.fastq.gz
SRR14307396	Effect of asy-1 mutation on recombination in A. thaliana	LC_C_35	LC_C_35_R1.fastq.gz	LC_C_35
			LC_C_35_R2.fastq.gz
SRR14307394	Effect of asy-1 mutation on recombination in A. thaliana	LC_C_36	LC_C_36_R1.fastq.gz	LC_C_36
			LC_C_36_R2.fastq.gz
