# Supplementary material for: Chromoanagenesis in the asy1 meiotic mutant of Arabidopsis
Source: G3 (Bethesda). 2022 Aug 3;13(2):jkac185. doi: 10.1093/g3journal/jkac185 (PMC9911071; doi:10.1093/g3journal/jkac185)
Supplement: jkac185_Supplementary_Data [file jkac185_supplementary_data.zip › jkac185_Supplementary_Data/Supplemental_File_2_G3-2022-403647.xlsx]

## Sheet: Sheet1
Contig	Left breakpoint	Left length	Left direction	Right breakpoint	Right length	Right direction	Junction type	Orientation	CNV_related
817bp	Chr1_74736	1-334	-	Chr1_2513068	414-817	+	insertion 80bp	head to head	Two
726bp	Chr1_103308	1-303	-	Chr1_5000204	318-726	+	insertion 15bp	head to head	Two
666bp	Chr1_7675238	1-229	+	Chr1_151661	226-666	+	microhomology 4bp	tail to head	Two
617bp	Chr1_152232	1-188	+	Chr1_5669107	184-617	+	microhomology 5bp	tail to head	Two
403bp	Chr1_3799279	1-273	+	Chr1_167885	291-403	-	insertion 18bp	tail to tail	Two
490bp	Chr1_170065	1-280	+	Chr1_11606615	280-490	+	microhomology 1bp	tail to head	Two
710bp	Chr1_193815	1-288	+	Chr1_3506044	285-710	+	microhomology 4bp	tail to head	Two
686bp	Chr1_1595066	1-404	+	Chr1_201351	404-686	+	microhomology 1bp	tail to head	Two
561bp	Chr1_211851	1-299	+	Chr1_13142017	300-561	+	perfect junction	tail to head	Two
432bp	Chr1_9629726	1-151	-	Chr1_213034	123-432	+	microhomology 29bp	head to head	Two
490bp	Chr1_2169571	1_37	+	Chr1_12582098	51-88	-	insertion 13bp	tail to tail	Two
	Chr1_12582061	51-88	-	Chr1_271646	105-490	+	insertion 16bp	head to head
626bp	Chr1_9153882	1-359	+	Chr1_286856	353-626	-	microhomology 7bp	tail to tail	Two
738bp	Chr1_2460974	1-274	+	Chr1_320008	308-738	+	insertion 33bp	tail to head	Two
718bp	Chr1_325017	1-421	+	Chr1_3713221	420-718	+	microhomology 2bp	tail to head	Two
555bp	Chr1_369123	1-169	-	Chr1_8124724	204-555	+	insertion 34bp	head to head	Two
229bp	Chr1_2527850	1-110	+	Chr1_385996	110-229	-	microhomology 1bp	tail to tail	Two
315bp	Chr1_10486563	2_42	+	Chr1_420367	43-97	+	perfect junction	tail to head	Two
	Chr1_420421	43-97	+	Chr1_9485109	98-315	+	perfect junction	tail to head
530bp	Chr1_681656	1-156	+	Chr1_465599	156-530	+	microhomology 1bp	tail to head	Two
360bp	Chr1_6529672	1-172	+	Chr1_506586	238-360	+	insertion 65bp	tail to head	Two
786bp	Chr1_6071470	1-318	+	Chr1_537063	317-786	+	microhomology 2bp	tail to head	Two
592bp	Chr1_539570	1-292	+	Chr1_6484368	292-592	-	microhomology 1bp	tail to tail	Two
328bp	Chr1_1901393	1-213	-	Chr1_559782	214-328	+	perfect junction	head to head	Two
614bp	Chr1_565836	1-268	+	Chr1_4292637	265-614	+	microhomology 4bp	tail to head	Two
677bp	Chr1_597354	1-331	+	Chr1_4173905	331-677	-	microhomology 1bp	tail to tail	Two
630bp	Chr1_7196899	1-286	+	Chr1_627789	285-630	+	microhomology 2bp	tail to head	Two
589bp	Chr1_664710	1-173	+	Chr1_9207682	169-589	+	microhomology 5bp	tail to head	Two
663bp	Chr1_689314	1-296	+	Chr1_1033702	287-663	+	microhomology 10bp	tail to head	Two
524bp	Chr1_9504742	1-240	+	Chr1_704352	237-524	+	microhomology 4bp	tail to head	Two
782bp	Chr1_705273	1-265	+	Chr1_12122522	257-782	+	microhomology 9bp	tail to head	Two
633bp	Chr1_11046861	1-266	-	Chr1_728117	260-556	+	microhomology 7bp	head to head	Two
	Chr1_729413	260-556	+	Chr1_12360818	589-633	+	insertion 32bp	tail to head	Two
824bp	Chr1_774736	1-375	-	Chr1_3714595	370-824	+	microhomology 6bp	head to head	Two
436bp	Chr1_795795	1-266	+	Chr1_3843584	265-436	-	microhomology 2bp	tail to tail	Two
429bp	Chr1_834184	1-287	-	Chr1_3388994	288-429	+	perfect junction	head to head	Two
498bp	Chr1_857928	1-219	-	Chr1_4163840	202-498	+	microhomology 18bp	head to head	Two
686bp	Chr1_929914	1-299	+	Chr1_9145524	334-686	+	insertion 34bp	tail to head	Two
676bp	Chr1_955357	1-353	+	Chr1_10933406	353-676	-	microhomology 1bp	tail to tail	Two
907bp	Chr1_956766	1-351	-	Chr1_1297088	384-907	+	insertion 32bp	head to head	Two
364bp	Chr1_964281	1-104	+	Chr1_8523391	112-364	+	insertion 7bp	tail to head	Two
492bp	Chr1_10833237	1-220	+	Chr1_1072510	218-492	-	microhomology 3bp	tail to tail	Two
499bp	Chr1_9206062	1_53	+	Chr1_1076504	81-168	+	insertion 27bp	tail to head	Two
	Chr1_1076591	81-168	+	Chr1_5843796	165-499	+	microhomology 4bp	tail to head
399bp	Chr1_1103918	1-217	+	Chr1_10571965	217-399	+	microhomology 1bp	tail to head	Two
858bp	Chr1_9119092	1-386	+	Chr1_1117668	429-858	+	insertion 42bp	tail to head	Two
329bp	Chr1_1131954	1-142	-	Chr1_5636458	141-329	+	microhomology 2bp	head to head	Two
278bp	Chr1_4644681	1-181	+	Chr1_1142020	180-278	-	microhomology 2bp	tail to tail	Two
724bp	Chr1_2654551	1-324	-	Chr1_1170233	373-724	+	insertion 48bp	head to head	Two
247bp	Chr1_1184146	1-129	+	Chr1_11813693	130-247	+	perfect junction	tail to head	Two
708bp	Chr1_2939512	1-458	-	Chr1_1186379	452-708	+	microhomology 7bp	head to head	Two
398bp	Chr1_2580175	1-170	+	Chr1_1188916	166-398	+	microhomology 5bp	tail to head	Two
712bp	Chr1_7586102	1-432	+	Chr1_1196791	429-712	-	microhomology 4bp	tail to tail	Two
472bp	Chr1_1259557	1-232	-	Chr1_7938864	230-472	+	microhomology 3bp	head to head	Two
454bp	Chr1_1263578	1-295	+	Chr1_7111173	292-454	-	microhomology 4bp	tail to tail	Two
602bp	Chr1_1280140	1-262	-	Chr1_1328114	260-602	+	microhomology 3bp	head to head	Two
471bp	Chr1_1281537	1-292	+	Chr1_5638311	291-406	+	microhomology 2bp	tail to head	Two
	Chr1_5638426	291-406	+	Chr1_662354	397-471	+	microhomology 10bp	tail to head
718bp	Chr1_1285065	1-392	+	Chr1_4823008	429-718	+	insertion 36bp	tail to head	Two
565bp	Chr1_1289574	1-391	-	Chr1_2409834	380-565	+	microhomology 12bp	head to head	Two
454bp	Chr1_1292044	1-103	+	Chr1_3141653	120-454	+	insertion 16bp	tail to head	Two
586bp	Chr1_9064933	1-349	+	Chr1_1342901	350-586	+	perfect junction	tail to head	Two
630bp	Chr1_10905467	1-308	+	Chr1_1344369	307-630	-	microhomology 2bp	tail to tail	Two
531bp	Chr1_1384409	1-200	-	Chr1_10284316	201-531	+	perfect junction	head to head	Two
826bp	Chr1_7515880	1-361	+	Chr1_1399550	362-826	-	perfect junction	tail to tail	Two
374bp	Chr1_3356715	1-189	+	Chr1_1544701	189-374	-	microhomology 1bp	tail to tail	Two
850bp	Chr1_7320466	1-466	+	Chr1_1572029	475-850	+	insertion 8bp	tail to head	Two
505bp	Chr1_1583081	1-282	+	Chr1_12623760	279-505	-	microhomology 4bp	tail to tail	Two
331bp	Chr1_5710943	1-280	+	Chr1_1607136	296-331	-	insertion 15bp	tail to tail	Two
425bp	Chr1_1661091	1-226	-	Chr1_5071002	214-425	+	microhomology 13bp	head to head	Two
591bp	Chr1_1679911	1-235	-	Chr1_5340255	235-591	+	microhomology 1bp	head to head	Two
588bp	Chr1_1719805	1-340	-	Chr1_3883397	339-588	+	microhomology 2bp	head to head	Two
722bp	Chr1_1723819	1-308	+	Chr1_6208130	345-722	+	insertion 36bp	tail to head	Two
392bp	Chr1_1731344	1-233	+	Chr1_8506164	231-392	-	microhomology 3bp	tail to tail	Two
351bp	Chr1_1743940	1-174	+	Chr1_2890672	174-351	+	microhomology 1bp	tail to head	Two
502bp	Chr1_1753226	1-286	-	Chr1_7634550	281-502	+	microhomology 6bp	head to head	Two
564bp	Chr1_6433970	1-404	+	Chr1_1764668	405-564	-	perfect junction	tail to tail	Two
490bp	Chr1_11978778	1-259	+	Chr1_1773872	258-490	+	microhomology 2bp	tail to head	Two
731bp	Chr1_1786614	1-448	+	Chr1_4230249	453-731	+	insertion 4bp	tail to head	Two
444bp	Chr1_1813837	1-335	+	Chr1_4240124	329-444	-	microhomology 7bp	tail to tail	Two
667bp	Chr1_9483409	1-254	+	Chr1_1814736	316-667	+	insertion 61bp	tail to head	Two
592bp	Chr1_5315118	1-436	-	Chr1_1821717	434-592	+	microhomology 3bp	head to head	Two
597bp	Chr1_5739542	1-330	+	Chr1_1825162	406-597	+	insertion 75bp	tail to head	Two
762bp	Chr1_10436436	1-402	+	Chr1_1848614	399-762	-	microhomology 4bp	tail to tail	Two
764bp	Chr1_1855037	1-334	+	Chr1_2683474	339-764	-	insertion 4bp	tail to tail	Two
773bp	Chr1_13206585	1_69	-	Chr1_5363239	58-270	+	microhomology 12bp	head to head	Two
	Chr1_5363450	58-270	+	Chr1_1867539	269-773	+	microhomology 2bp	tail to head
334bp	Chr1_3572709	1_51	-	Chr1_7735172	51-150	+	microhomology 1bp	head to head	Two
	Chr1_7735271	51-150	+	Chr1_1869698	151-334	-	perfect junction	tail to tail
675bp	Chr1_1928359	1-274	-	Chr1_5108528	251-675	+	microhomology 24bp	head to head	Two
320bp	Chr1_11717411	1-139	+	Chr1_1934213	133-320	+	microhomology 7bp	tail to head	Two
371bp	Chr1_1947383	1-263	-	Chr1_6489851	251-371	+	microhomology 13bp	head to head	Two
821bp	Chr1_1971732	1-392	-	Chr1_12157080	394-821	+	insertion 1bp	head to head	Two
590bp	Chr1_1988307	1-255	+	Chr1_9170271	253-590	+	microhomology 3bp	tail to head	Two
506bp	Chr1_4702035	1-232	+	Chr1_2022563	232-506	+	microhomology 1bp	tail to head	Two
547bp	Chr1_9626757	1-214	+	Chr1_2036296	213-547	+	microhomology 2bp	tail to head	Two
756bp	Chr1_11376685	1-328	-	Chr1_2043135	352-756	+	insertion 23bp	head to head	Two
700bp	Chr1_5446868	1-260	-	Chr1_2115506	261-700	+	perfect junction	head to head	Two
573bp	Chr1_5641895	1-368	+	Chr1_2147549	354-573	+	microhomology 15bp	tail to head	Two
476bp	Chr1_11903838	1-268	+	Chr1_2231456	267-476	-	microhomology 2bp	tail to tail	Two
528bp	Chr1_3599794	1-271	+	Chr1_2238345	282-528	+	insertion 10bp	tail to head	Two
553bp	Chr1_7479941	1-200	-	Chr1_2484239	198-553	+	microhomology 3bp	head to head	Two
531bp	Chr1_2490952	1-273	+	Chr1_3702270	266-531	-	microhomology 8bp	tail to tail	Two
460bp	Chr1_2518353	1-271	+	Chr1_11923945	263-423	+	microhomology 9bp	tail to head	Two
683bp	Chr1_3658001	1-321	+	Chr1_2548668	319-683	+	microhomology 3bp	tail to head	Two
754bp	Chr1_6214915	1-414	+	Chr1_2564986	409-663	-	microhomology 6bp	tail to tail	Two
383bp	Chr1_3820324	1-280	+	Chr1_2575533	281-383	-	perfect junction	tail to tail	Two
705bp	Chr1_10225421	1-311	+	Chr1_2579236	323-705	+	insertion 11bp	tail to head	Two
712bp	Chr1_8662324	1-294	+	Chr1_2608512	294-712	-	microhomology 1bp	tail to tail	Two
675bp	Chr1_13074544	1-445	+	Chr1_2622520	446-675	+	perfect junction	tail to head	Two
216bp	Chr1_2689629	1_96	+	Chr1_10297252	95-216	+	microhomology 2bp	tail to head	Two
573bp	Chr1_9211364	1-249	-	Chr1_2718789	249-573	+	microhomology 1bp	head to head	Two
344bp	Chr1_2731615	1_96	+	Chr1_6357377	102-344	+	insertion 5bp	tail to head	Two
528bp	Chr1_9468400	1-400	+	Chr1_2938929	400-528	-	microhomology 1bp	tail to tail	Two
504bp	Chr1_10222996	1-142	-	Chr1_3017003	142-504	+	microhomology 1bp	head to head	Two
353bp	Chr1_6046223	1-217	+	Chr1_3123166	211-353	-	microhomology 7bp	tail to tail	Two
566bp	Chr1_6168060	1-303	+	Chr1_3142099	302-566	-	microhomology 2bp	tail to tail	Two
649bp	Chr1_12353732	1-212	+	Chr1_3235053	210-649	+	microhomology 3bp	tail to head	Two
375bp	Chr1_3264956	1-171	-	Chr1_11530452	178-375	+	perfect junction	head to head	Two
589bp	Chr1_3327719	1-194	+	Chr1_10352903	194-589	-	microhomology 1bp	tail to tail	Two
657bp	Chr1_3392028	1-473	+	Chr1_3694970	481-657	+	insertion 7bp	tail to head	Two
470bp	Chr1_3408919	1-288	+	Chr1_3797746	309-470	+	insertion 20bp	tail to head	Two
565bp	Chr1_3648600	1-181	-	Chr1_3454307	252-565	+	insertion 70bp	head to head	Two
531bp	Chr1_3456884	1-381	+	Chr1_10221282	378-531	-	microhomology 4bp	tail to tail	Two
549bp	Chr1_3496370	1-233	-	Chr1_6434678	230-549	+	microhomology 4bp	head to head	Two
741bp	Chr1_3503425	1-379	+	Chr1_6831400	373-741	-	microhomology 7bp	tail to tail	Two
620bp	Chr1_6086857	37-251	-	Chr1_3513305	294-620	+	insertion 42bp	head to head	Two
363bp	Chr1_3525776	1-158	+	Chr1_10428915	177-363	+	insertion 18bp	tail to head	Two
573bp	Chr1_3534971	1-179	-	Chr1_3808537	177-573	+	microhomology 3bp	head to head	Two
440bp	Chr1_3585554	1-105	-	Chr1_9696813	106-440	+	perfect junction	head to head	Two
753bp	Chr1_3614099	1-483	-	Chr1_3632340	482-753	+	microhomology 2bp	head to head	Two
741bp	Chr1_6355882	1-352	+	Chr1_3624729	351-741	+	microhomology 2bp	tail to head	Two
437bp	Chr1_9959826	1-190	+	Chr1_3630813	185-437	+	microhomology 6bp	tail to head	Two
696bp	Chr1_3631361	1-345	+	Chr1_4717176	342-696	+	microhomology 4bp	tail to head	Two
560bp	Chr1_3733515	1-206	-	Chr1_5138532	204-560	+	microhomology 3bp	head to head	Two
643bp	Chr1_3740837	1-302	+	Chr1_5941328	329-643	-	insertion 26bp	tail to tail	Two
551bp	Chr1_3847079	1-264	-	Chr1_11576357	261-551	+	microhomology 4bp	head to head	Two
427bp	Chr1_3848009	1-171	+	Chr1_11242220	172-427	+	perfect junction	tail to head	Two
548bp	Chr1_9033879	1-335	+	Chr1_3871921	320-548	+	microhomology 16bp	tail to head	Two
670bp	Chr1_3908832	1-282	+	Chr1_9288900	282-670	-	microhomology 1bp	tail to tail	Two
389bp	Chr1_3713924	1_56	+	Chr1_9144178	56-183	+	microhomology 1bp	tail to head	Two
	Chr1_9144305	56-183	+	Chr1_3937969	178-355	-	microhomology 6bp	tail to tail
	Chr1_3937792	178-355	-	Chr1_7101977	352-389	+	microhomology 4bp	head to head
264bp	Chr1_3970583	1-116	-	Chr1_6254997	120-264	+	insertion 3bp	head to head	Two
651bp	Chr1_3989803	1-266	+	Chr1_5179678	264-651	+	microhomology 3bp	tail to head	Two
712bp	Chr1_10738336	1-335	+	Chr1_4121007	334-712	-	microhomology 2bp	tail to tail	Two
530bp	Chr1_9555136	1-252	-	Chr1_4127244	242-530	+	microhomology 11bp	head to head	Two
577bp	Chr1_11712131	1-126	+	Chr1_4146677	125-577	+	microhomology 2bp	tail to head	Two
560bp	Chr1_4189999	1-228	+	Chr1_10946028	228-560	-	microhomology 1bp	tail to tail	Two
712bp	Chr1_8386912	1-321	+	Chr1_4202534	319-712	+	microhomology 3bp	tail to head	Two
491bp	Chr1_4219381	1-154	+	Chr1_10383570	153-491	+	microhomology 2bp	tail to head	Two
664bp	Chr1_10054632	1-231	-	Chr1_4243690	266-664	+	insertion 34bp	head to head	Two
423bp	Chr1_4244930	1-356	+	Chr1_7509470	355-423	+	microhomology 2bp	tail to head	Two
495bp	Chr1_4414528	1-152	+	Chr1_6501276	149-495	+	microhomology 4bp	tail to head	Two
848bp	Chr1_9210452	1-427	+	Chr1_4456198	479-848	+	insertion 51bp	tail to head	Two
546bp	Chr1_4461570	1-306	+	Chr1_13899666	303-546	+	microhomology 4bp	tail to head	Two
490bp	Chr1_4548256	1-233	+	Chr1_8572887	234-490	+	perfect junction	tail to head	Two
641bp	Chr1_9847023	1-303	+	Chr1_4613232	303-641	+	microhomology 1bp	tail to head	Two
523bp	Chr1_8695724	1-215	+	Chr1_4633368	251-523	+	insertion 35bp	tail to head	Two
436bp	Chr1_7334396	1-239	-	Chr1_4645308	238-379	+	microhomology 2bp	head to head	Two
	Chr1_4645449	238-379	+	Chr1_9605355	379-436	+	microhomology 1bp	tail to head
767bp	Chr1_4653979	1-417	+	Chr1_10062955	417-767	-	microhomology 1bp	tail to tail	Two
610bp	Chr1_9481237	1-253	-	Chr1_4704280	254-610	+	perfect junction	head to head	Two
641bp	Chr1_11673861	1-324	+	Chr1_4740871	322-641	-	microhomology 3bp	tail to tail	Two
674bp	Chr1_8371439	1-388	+	Chr1_4753401	428-674	+	insertion 39bp	tail to head	Two
788bp	Chr1_4753992	1-420	+	Chr1_9533766	418-788	+	microhomology 3bp	tail to head	Two
495bp	Chr1_11769332	1-281	+	Chr1_4787395	282-495	+	perfect junction	tail to head	Two
771bp	Chr1_11122314	1-313	+	Chr1_4788489	335-771	-	insertion 21bp	tail to tail	Two
705bp	Chr1_10247851	1-332	+	Chr1_4806523	357-705	+	insertion 24bp	tail to head	Two
487bp	Chr1_12868215	1-222	-	Chr1_4811092	219-487	+	microhomology 4bp	head to head	Two
598bp	Chr1_4822260	1-244	+	Chr1_8507068	243-598	+	microhomology 2bp	tail to head	Two
664bp	Chr1_4835262	1-215	+	Chr1_10158050	241-664	+	insertion 25bp	tail to head	Two
677bp	Chr1_4919450	1-429	+	Chr1_5465158	427-677	+	microhomology 3bp	tail to head	Two
429bp	Chr1_9457494	1-120	-	Chr1_4969278	121-429	+	perfect junction	head to head	Two
695bp	Chr1_5109392	1-380	+	Chr1_7592650	372-695	+	microhomology 9bp	tail to head	Two
780bp	Chr1_11470112	1-445	+	Chr1_5141665	442-780	+	microhomology 4bp	tail to head	Two
482bp	Chr1_5150897	1-169	+	Chr1_9600580	182-482	+	insertion 12bp	tail to head	Two
624bp	Chr1_10797764	1-262	+	Chr1_5171755	263-624	+	perfect junction	tail to head	Two
487bp	Chr1_10050525	1-289	+	Chr1_5210546	288-418	+	microhomology 2bp	tail to head	Two
	Chr1_5210676	288-418	+	Chr1_8867416	417-487	+	microhomology 2bp	tail to head
605bp	Chr1_5249834	1-266	-	Chr1_9731291	265-605	+	microhomology 2bp	head to head	Two
615bp	Chr1_5419230	1-201	+	Chr1_10964531	196-615	+	microhomology 6bp	tail to head	Two
743bp	Chr1_5499006	1-369	+	Chr1_6136647	367-743	+	microhomology 3bp	tail to head	Two
450bp	Chr1_5513403	1-186	-	Chr1_8658867	210-450	+	insertion 23bp	head to head	Two
591bp	Chr1_5540530	1-413	+	Chr1_7293706	414-591	-	perfect junction	tail to tail	Two
552bp	Chr1_5548113	1-336	+	Chr1_7906772	318-552	-	microhomology 19bp	tail to tail	Two
686bp	Chr1_11668186	1-374	-	Chr1_5575139	373-636	+	microhomology 2bp	head to head	Two
	Chr1_5575402	373-636	+	Chr1_12386208	637-686	+	perfect junction	tail to head
707bp	Chr1_5628164	1-371	-	Chr1_13055229	362-707	+	microhomology 10bp	head to head	Two
779bp	Chr1_5635935	1-403	+	Chr1_13054425	402-779	-	microhomology 2bp	tail to tail	Two
670bp	Chr1_6143887	1-350	+	Chr1_5662332	347-670	-	microhomology 4bp	tail to tail	Two
717bp	Chr1_9604117	1-509	+	Chr1_5714409	508-717	+	microhomology 2bp	tail to head	Two
526bp	Chr1_9815270	1-177	+	Chr1_5816169	175-526	+	microhomology 3bp	tail to head	Two
384bp	Chr1_5846845	1-193	+	Chr1_6571764	189-384	+	microhomology 5bp	tail to head	Two
558bp	Chr1_7914687	1-240	-	Chr1_5858307	239-558	+	microhomology 2bp	head to head	Two
825bp	Chr1_5870037	1-446	+	Chr1_10388203	443-825	+	microhomology 4bp	tail to head	Two
625bp	Chr1_5942602	1-330	-	Chr1_8346855	338-625	+	insertion 7bp	head to head	Two
699bp	Chr1_5956947	1-356	+	Chr1_9937824	380-699	+	insertion 23bp	tail to head	Two
647bp	Chr1_7591856	1-282	+	Chr1_6057261	282-647	+	microhomology 1bp	tail to head	Two
852bp	Chr1_6062113	1-436	-	Chr1_8679152	475-852	+	insertion 38bp	head to head	Two
274bp	Chr1_6066601	1_94	+	Chr1_7545920	93-274	+	microhomology 2bp	tail to head	Two
873bp	Chr1_7154994	1-456	+	Chr1_6069080	475-873	+	insertion 18bp	tail to head	Two
666bp	Chr1_6082170	1-363	-	Chr1_10469827	362-666	+	microhomology 2bp	head to head	Two
847bp	Chr1_6148297	1-350	-	Chr1_7430677	375-847	+	insertion 24bp	head to head	Two
695bp	Chr1_6319217	1-417	-	Chr1_6216564	417-695	+	microhomology 1bp	head to head	Two
507bp	Chr1_9455722	1-220	+	Chr1_6253790	237-507	+	insertion 16bp	tail to head	Two
578bp	Chr1_6322780	1-277	+	Chr1_6331840	277-578	+	microhomology 1bp	tail to head	Two
534bp	Chr1_6369885	1-307	+	Chr1_10986758	305-534	-	microhomology 3bp	tail to tail	Two
499bp	Chr1_7022640	1-131	-	Chr1_6371039	127-499	+	microhomology 5bp	head to head	Two
647bp	Chr1_6488472	1-403	+	Chr1_7043902	403-647	+	microhomology 1bp	tail to head	Two
678bp	Chr1_10791100	1-298	-	Chr1_6671508	297-678	+	microhomology 2bp	head to head	Two
380bp	Chr1_12549455	1-292	+	Chr1_6718657	303-338	+	insertion 10bp	tail to head	Two
459bp	Chr1_10722462	1-185	-	Chr1_6764820	186-459	+	perfect junction	head to head	Two
413bp	Chr1_9828067	1-244	+	Chr1_6789194	240-413	-	microhomology 5bp	tail to tail	Two
488bp	Chr1_8663940	1-208	-	Chr1_7068615	219-488	+	insertion 10bp	head to head	Two
446bp	Chr1_7185986	1-322	+	Chr1_7503631	317-446	-	microhomology 6bp	tail to tail	Two
590bp	Chr1_9360149	1-128	+	Chr1_7215627	128-590	+	microhomology 1bp	tail to head	Two
515bp	Chr1_7375963	1-346	+	Chr1_11873927	341-515	+	microhomology 6bp	tail to head	Two
828bp	Chr1_7593381	1-353	+	Chr1_10907006	378-828	+	insertion 24bp	tail to head	Two
1003bp	Chr1_7650145	1-541	+	Chr1_8705128	540-1003	+	microhomology 2bp	tail to head	Two
504bp	Chr1_8973407	1-227	-	Chr1_7655665	225-504	+	microhomology 3bp	head to head	Two
543bp	Chr1_9421011	1-267	-	Chr1_7684160	265-543	+	microhomology 3bp	head to head	Two
468bp	Chr1_8720800	1-298	+	Chr1_7780184	293-468	-	microhomology 6bp	tail to tail	Two
223bp	Chr1_7951591	43-130	+	Chr1_8281530	125-222	-	microhomology 6bp	tail to tail	Two
404bp	Chr1_9607708	1-194	+	Chr1_8025377	195-404	+	perfect junction	tail to head	Two
596bp	Chr1_9095444	1-265	+	Chr1_8047846	283-596	-	insertion 17bp	tail to tail	Two
619bp	Chr1_12158764	1-323	-	Chr1_8158843	323-619	+	microhomology 1bp	head to head	Two
740bp	Chr1_8284367	1-271	-	Chr1_9003576	272-740	+	perfect junction	head to head	Two
622bp	Chr1_9889617	1-294	-	Chr1_8302591	293-622	+	microhomology 2bp	head to head	Two
684bp	Chr1_8351495	1-281	+	Chr1_9453031	268-684	+	microhomology 14bp	tail to head	Two
375bp	Chr1_9266762	1_81	-	Chr1_8493319	76-375	+	microhomology 6bp	head to head	Two
550bp	Chr1_12167312	1-233	-	Chr1_8651590	232-550	+	microhomology 2bp	head to head	Two
585bp	Chr1_8674256	1-256	+	Chr1_11057146	256-585	+	microhomology 1bp	tail to head	Two
529bp	Chr1_8721852	1-287	-	Chr1_10219511	283-529	+	microhomology 5bp	head to head	Two
640bp	Chr1_8909268	1-317	-	Chr1_10819374	372-640	+	insertion 54bp	head to head	Two
374bp	Chr1_8910191	1-160	+	Chr1_15607610	159-335	+	microhomology 2bp	tail to head	Two
606bp	Chr1_8999031	1-342	+	Chr1_9716522	338-606	+	microhomology 5bp	tail to head	Two
774bp	Chr1_11238282	1-326	-	Chr1_9017577	326-774	+	microhomology 1bp	head to head	Two
627bp	Chr1_10313063	1-281	+	Chr1_9063210	319-627	+	insertion 37bp	tail to head	Two
565bp	Chr1_9075202	1-312	-	Chr1_10609897	313-565	+	perfect junction	head to head	Two
328bp	Chr1_10580325	65-100	+	Chr1_9346039	102-328	+	insertion 1bp	tail to head	Two
834bp	Chr1_9637026	1-493	+	Chr1_11372833	504-768	-	insertion 10bp	tail to tail	Two
	Chr1_11372568	504-768	-	Chr1_11282178	767-834	-	microhomology 2bp	head to tail
617bp	Chr1_10569813	1-313	+	Chr1_9788111	307-617	+	microhomology 7bp	tail to head	Two
861bp	Chr1_10560042	1-431	-	Chr1_12592131	429-861	+	microhomology 3bp	head to head	Two
871bp	Chr1_10686774	1-368	-	Chr1_13072133	377-871	+	insertion 8bp	head to head	Two
577bp	Chr1_12157656	1-152	+	Chr1_11116159	153-577	+	perfect junction	tail to head	Two
517bp	Chr1_11241536	1-237	+	Chr1_12495686	254-517	+	insertion 16bp	tail to head	Two
409bp	Chr1_13071357	1-257	+	Chr1_11880670	257-409	-	microhomology 1bp	tail to tail	Two
264bp	Chr5_20936896	27-200	+	Chr1_30069799	206-264	+	insertion 5bp	tail to head	None
372bp	Chr2_601358	4-128	+	Chr2_603691	131-233	+	insertion 2bp	tail to head	None
	Chr2_603794	131-233	+	Chr2_603826	232-372	+	microhomology 2bp	tail to head
281bp	Chr2_4536359	20-127	+	Chr2_2656360	130-281	+	insertion 2bp	tail to head	None
662bp	Chr2_6658917	1-413	+	Chr2_6664117	409-662	+	microhomology 5bp	tail to head	None
394bp	Chr2_7581439	47-105	+	Chr2_7584146	97-394	+	microhomology 9bp	tail to head	None
515bp	Chr3_9982225	1-210	+	Chr5_1482647	200-515	+	microhomology 11bp	tail to head	None
477bp	Chr3_13212854	38-348	+	Chr3_12054883	345-477	+	microhomology 4bp	tail to head	None
607bp	Chr4_2596990	36-278	+	Chr4_2602649	277-607	+	microhomology 2bp	tail to head	None
467bp	Chr4_18268459	68-349	+	Chr4_12809176	354-395	+	insertion 4bp	tail to head	None
	Chr4_12809217	354-395	+	Chr4_12809272	390-467	+	microhomology 6bp	tail to head
