# Supplementary material for: Chromoanagenesis in the asy1 meiotic mutant of Arabidopsis
Source: G3 (Bethesda). 2022 Aug 3;13(2):jkac185. doi: 10.1093/g3journal/jkac185 (PMC9911071; doi:10.1093/g3journal/jkac185)
Supplement: jkac185_Supplementary_Data [file jkac185_supplementary_data.zip › jkac185_Supplementary_Data/Supplemental_File_3_G3-2022-403647.xlsx]

## Sheet: Sheet1
1
(-) _____ (-)	Chr1_74736	Chr1_2513068	(+) _____ (+)	Chr1_2518353	Chr1_11923945	(+) _____ (+)	Chr1_11978778	Chr1_1773872	(+) _____ (+)	Chr1_1786614	Chr1_4230249	(+) _____ (+)	Chr1_4240124	Chr1_1813837	(-) ______ (-)
2
(+) _____ (+)	Chr1_5641895	Chr1_2147549	(+) _____ (+)	Chr1_2169571	Chr1_12582098	(-) _____ (-)	Chr1_12582061	Chr1_271646	(+) _____ (+)	Chr1_286856	Chr1_9153882	(-) ______ (-)	Chr1_9145524	Chr1_929914	(-) ______ (-)	Chr1_857928	Chr1_4163840	(+) _____ (+)	Chr1_4173905	Chr1_597354	(-) ______ (-)
3
(-) _____ (-)	Chr1_7430677	Chr1_6148297	(+) _____ (+)	Chr1_6168060	Chr1_3142099	(-) _____ (-)	Chr1_3141653	Chr1_1292044	(-) _____ (-)	Chr1_1289574	Chr1_2409834	(+) _____ (+)	Chr1_2460974	Chr1_320008	(+) _____ (+)	Chr1_325017	Chr1_3713221	(+) _____ (+)	Chr1_3713924	Chr1_9144178	(+) _____ (+)	Chr1_9144305	Chr1_3937969	(-) ______ (-)	Chr1_3937792	Chr1_7101977	(+) _____ (+)	Chr1_7111173	Chr1_1263578	(-) ______ (-)	Chr1_1259557	Chr1_7938864	(+) _____ (+)	Chr1_7951591	Chr1_8281530	(-) ______ (-)	Chr1_8158843	Chr1_12158764	(+) _____ (+)
4
(+) _____ (+)	Chr1_2527850	Chr1_385996	(-) _____ (-)	Chr1_369123	Chr1_8124724	(+) _____ (+)
5
(+) _____ (+)	Chr1_10785524	Chr1_10486460	(+) _____ (+)	Chr1_10486563	Chr1_420367	(+) _____ (+)	Chr1_420421	Chr1_9485109	(+) _____ (+)	Chr1_9504742	Chr1_704352	(+) _____ (+)	Chr1_705273	Chr1_12122522	(+) _____ (+)
6
(-) _____ (-)	Chr1_1901393	Chr1_559782	(+) _____ (+)	Chr1_565836	Chr1_4292637	(+) _____ (+)	Chr1_4414528	Chr1_6501276	(+) _____ (+)	Chr1_6529672	Chr1_506586	(+) _____ (+)
7
(+) _____ (+)	Chr1_7154994	Chr1_6069080	(+) _____ (+)	Chr1_6071470	Chr1_537063	(+) _____ (+)	Chr1_539570	Chr1_6484368	(-) _____ (-)	Chr1_6434678	Chr1_3496370	(+) _____ (+)	Chr1_3503425	Chr1_6831400	(-) ______ (-)
8
(-) _____ (-)	Chr1_1328114	Chr1_1280140	(+) _____ (+)	Chr1_1281537	Chr1_5638311	(+) _____ (+)	Chr1_5638426	Chr1_662354	(+) _____ (+)	Chr1_664710	Chr1_9207682	(+) _____ (+)	Chr1_9210452	Chr1_4456198	(+) _____ (+)	Chr1_4461570	Chr1_13899666	(+) _____ (+)
9
(+) _____ (+)	Chr1_689314	Chr1_1033702	(+) _____ (+)	Chr1_1072510	Chr1_10833237	(-) _____ (-)	Chr1_10819374	Chr1_8909268	(+) _____ (+)	Chr1_8910191	Chr1_15607610	(+) _____ (+)
10
(-) _____ (-)	Chr1_11046861	Chr1_728117	(+) _____ (+)	Chr1_729413	Chr1_12360818	(+) _____ (+)
11
(+) _____ (+)	Chr1_3843584	Chr1_795795	(-) _____ (-)	Chr1_774736	Chr1_3714595	(+) _____ (+)
12
(-) _____ (-)	Chr1_834184	Chr1_3388994	(+) _____ (+)	Chr1_3392028	Chr1_3694970	(+) _____ (+)	Chr1_3702270	Chr1_2490952	(-) _____ (-)	Chr1_2484239	Chr1_7479941	(+) _____ (+)	Chr1_7503631	Chr1_7185986	(-) _____ (-)
13
(+) _____ (+)	Chr1_955357	Chr1_10933406	(-) _____ (-)	Chr1_10907006	Chr1_7593381	(-) _____ (-)	Chr1_7592650	Chr1_5109392	(-) _____ (-)	Chr1_5108528	Chr1_1928359	(+) _____ (+)
14
(-) _____ (-)	Chr1_8523391	Chr1_964281	(-) _____ (-)	Chr1_956766	Chr1_1297088	(+) _____ (+)
15
(+) _____ (+)	Chr1_11769332	Chr1_4787395	(+) _____ (+)	Chr1_4788489	Chr1_11122314	(-) _____ (-)	Chr1_11116159	Chr1_12157656	(-) _____ (-)	Chr1_12157080	Chr1_1971732	(+) _____ (+)	Chr1_1988307	Chr1_9170271	(+) _____ (+)	Chr1_9206062	Chr1_1076504	(+) _____ (+)	Chr1_1076591	Chr1_5843796	(+) _____ (+)	Chr1_5846845	Chr1_6571764	(+) _____ (+)
16
(+) _____ (+)	Chr1_1103918	Chr1_10571965	(+) _____ (+)	Chr1_10580325	Chr1_9346039	(+) _____ (+)	Chr1_9360149	Chr1_7215627	(+) _____ (+)	Chr1_7293706	Chr1_5540530	(-) _____ (-)	Chr1_5513403	Chr1_8658867	(+) _____ (+)	Chr1_8662324	Chr1_2608512	(-) _____ (-)
17
(+) _____ (+)	Chr1_6046223	Chr1_3123166	(-) _____ (-)	Chr1_3017003	Chr1_10222996	(-) _____ (-)	Chr1_10225421	Chr1_2579236	(+) _____ (+)	Chr1_2580175	Chr1_1188916	(+) _____ (+)	Chr1_1196791	Chr1_7586102	(-) _____ (-)	Chr1_7545920	Chr1_6066601	(-) _____ (-)	Chr1_6062113	Chr1_8679152	(+) _____ (+)	Chr1_8695724	Chr1_4633368	(+) _____ (+)	Chr1_4644681	Chr1_1142020	(-) _____ (-)	Chr1_1131954	Chr1_5636458	(+) _____ (+)
18
(+) _____ (+)	Chr1_1855037	Chr1_2683474	(-) _____ (-)	Chr1_2654551	Chr1_1170233	(+) _____ (+)	Chr1_1184146	Chr1_11813693	(+) _____ (+)
19
(+) _____ (+)	Chr1_1285065	Chr1_4823008	(+) _____ (+)	Chr1_4835262	Chr1_10158050	(+) _____ (+)
20
(+) _____ (+)	Chr1_2689629	Chr1_10297252	(+) _____ (+)	Chr1_10313063	Chr1_9063210	(+) _____ (+)	Chr1_9064933	Chr1_1342901	(+) _____ (+)	Chr1_1344369	Chr1_10905467	(-) _____ (-)
21
(+) _____ (+)	Chr1_4653979	Chr1_10062955	(-) _____ (-)	Chr1_10054632	Chr1_4243690	(+) _____ (+)	Chr1_4244930	Chr1_7509470	(+) _____ (+)	Chr1_7515880	Chr1_1399550	(-) _____ (-)	Chr1_1384409	Chr1_10284316	(+) _____ (+)
22
(+) _____ (+)	Chr1_7320466	Chr1_1572029	(+) _____ (+)	Chr1_1583081	Chr1_12623760	(-) _____ (-)	Chr1_12592131	Chr1_10560042	(+) _____ (+)	Chr1_10569813	Chr1_9788111	(+) _____ (+)	Chr1_9815270	Chr1_5816169	(+) _____ (+)
23
(-) _____ (-)	Chr1_8721852	Chr1_10219511	(+) _____ (+)	Chr1_10221282	Chr1_3456884	(-) _____ (-)	Chr1_3454307	Chr1_3648600	(+) _____ (+)	Chr1_3658001	Chr1_2548668	(+) _____ (+)	Chr1_2564986	Chr1_6214915	(-) _____ (-)	Chr1_6208130	Chr1_1723819	(-) _____ (-)	Chr1_1719805	Chr1_3883397	(+) _____ (+)	Chr1_3908832	Chr1_9288900	(-) _____ (-)	Chr1_9266762	Chr1_8493319	(+) _____ (+)	Chr1_8506164	Chr1_1731344	(-) _____ (-)
24
(+) _____ (+)	Chr1_1743940	Chr1_2890672	(+) _____ (+)	Chr1_2938929	Chr1_9468400	(-) _____ (-)	Chr1_9457494	Chr1_4969278	(+) _____ (+)
25
(-) _____ (-)	Chr1_7022640	Chr1_6371039	(+) _____ (+)	Chr1_6433970	Chr1_1764668	(-) _____ (-)	Chr1_1753226	Chr1_7634550	(+) _____ (+)	Chr1_7650145	Chr1_8705128	(+) _____ (+)	Chr1_8720800	Chr1_7780184	(-) _____ (-)
26
(-) _____ (-)	Chr1_4704280	Chr1_9481237	(+) _____ (+)	Chr1_9483409	Chr1_1814736	(+) _____ (+)
27
(-) _____ (-)	Chr1_2043135	Chr1_11376685	(+) _____ (+)	Chr1_11470112	Chr1_5141665	(+) _____ (+)	Chr1_5150897	Chr1_9600580	(+) _____ (+)	Chr1_9604117	Chr1_5714409	(+) _____ (+)	Chr1_5739542	Chr1_1825162	(+) _____ (+)	Chr1_1848614	Chr1_10436436	(-) _____ (-)	Chr1_10428915	Chr1_3525776	(-) _____ (-)	Chr1_3513305	Chr1_6086857	(+) _____ (+)
28
(-) _____ (-)	Chr1_13206585	Chr1_5363239	(+) _____ (+)	Chr1_5363450	Chr1_1867539	(+) _____ (+)	Chr1_1869698	Chr1_7735271	(-) _____ (-)	Chr1_7735172	Chr1_3572709	(+) _____ (+)
29
(+) _____ (+)	Chr1_10950454	Chr1_11717070	(+) _____ (+)	Chr1_11717411	Chr1_1934213	(+) _____ (+)
30
(-) _____ (-)	Chr1_8507068	Chr1_4822260	(-) _____ (-)	Chr1_4811092	Chr1_12868215	(+) _____ (+)	Chr1_13054425	Chr1_5635935	(-) _____ (-)	Chr1_5628164	Chr1_13055229	(+) _____ (+)	Chr1_13071357	Chr1_11880670	(-) _____ (-)	Chr1_11873927	Chr1_7375963	(-) _____ (-)	Chr1_7334396	Chr1_4645308	(+) _____ (+)	Chr1_4645449	Chr1_9605355	(+) _____ (+)	Chr1_9607708	Chr1_8025377	(+) _____ (+)	Chr1_8047846	Chr1_9095444	(-) _____ (-)	Chr1_9075202	Chr1_10609897	(+) _____ (+)
31
(-) _____ (-)	Chr1_9696813	Chr1_3585554	(+) _____ (+)	Chr1_3599794	Chr1_2238345	(+) _____ (+)
32
(-) _____ (-)	Chr1_3534971	Chr1_3808537	(+) _____ (+)	Chr1_3820324	Chr1_2575533	(-) _____ (-)
33
(-) _____ (-)	Chr1_10686774	Chr1_13072133	(+) _____ (+)	Chr1_13074544	Chr1_2622520	(+) _____ (+)
34
(-) _____ (-)	Chr1_9211364	Chr1_2718789	(+) _____ (+)	Chr1_2731615	Chr1_6357377	(+) _____ (+)	Chr1_6369885	Chr1_10986758	(-) _____ (-)	Chr1_10964531	Chr1_5419230	(-) _____ (-)
35
(-) _____ (-)	Chr1_8651590	Chr1_12167312	(+) _____ (+)	Chr1_12353732	Chr1_3235053	(+) _____ (+)
36
(+) _____ (+)	Chr1_10352903	Chr1_3327719	(-) _____ (-)	Chr1_3264956	Chr1_11530452	(+) _____ (+)
37
(+) _____ (+)	Chr1_3408919	Chr1_3797746	(+) _____ (+)	Chr1_3799279	Chr1_167885	(-) _____ (-)
38
(-) _____ (-)	Chr1_6216564	Chr1_6319217	(+) _____ (+)	Chr1_6322780	Chr1_6331840	(+) _____ (+)	Chr1_6355882	Chr1_3624729	(-) _____ (-)	Chr1_3614099	Chr1_3632340	(+) _____ (+)
39
(-) _____ (-)	Chr1_6253790	Chr1_9455722	(-) _____ (-)	Chr1_9453031	Chr1_8351495	(-) _____ (-)	Chr1_8346855	Chr1_5942602	(+) _____ (+)	Chr1_5956947	Chr1_9937824	(+) _____ (+)	Chr1_9959826	Chr1_3630813	(+) _____ (+)	Chr1_3631361	Chr1_4717176	(+) _____ (+)	Chr1_4740871	Chr1_11673861	(-) _____ (-)	Chr1_11668186	Chr1_5575139	(+) _____ (+)	Chr1_5575402	Chr1_12386208	(+) _____ (+)
40
(+) _____ (+)	Chr1_5941328	Chr1_3740837	(-) _____ (-)	Chr1_3733515	Chr1_5138532	(+) _____ (+)
41
(-) _____ (-)	Chr1_213034	Chr1_9629726	(+) _____ (+)	Chr1_9637026	Chr1_11372833	(-) _____ (-)	Chr1_11372568	Chr1_11282178	(-) _____ (-)	Chr1_11242220	Chr1_3848009	(-) _____ (-)	Chr1_3847079	Chr1_11576357	(+) _____ (+)
42
(-) _____ (-)	Chr1_6718657	Chr1_12549455	(-) _____ (-)	Chr1_12495686	Chr1_11241536	(-) _____ (-)	Chr1_11238282	Chr1_9017577	(+) _____ (+)	Chr1_9033879	Chr1_3871921	(+) _____ (+)
43
(-) _____ (-)	Chr1_5179678	Chr1_3989803	(-) _____ (-)	Chr1_3970583	Chr1_6254997	(+) _____ (+)
44
(+) _____ (+)	Chr1_9828067	Chr1_6789194	(-) _____ (-)	Chr1_6764820	Chr1_10722462	(+) _____ (+)	Chr1_10738336	Chr1_4121007	(-) _____ (-)
45
(+) _____ (+)	Chr1_8386912	Chr1_4202534	(+) _____ (+)	Chr1_4219381	Chr1_10383570	(+) _____ (+)
46
(+) _____ (+)	Chr1_8371439	Chr1_4753401	(+) _____ (+)	Chr1_4753992	Chr1_9533766	(+) _____ (+)
47
(+) _____ (+)	Chr1_4919450	Chr1_5465158	(+) _____ (+)	Chr1_5499006	Chr1_6136647	(+) _____ (+)	Chr1_6143887	Chr1_5662332	(-) _____ (-)
48
(-) _____ (-)	Chr1_6671508	Chr1_10791100	(+) _____ (+)	Chr1_10797764	Chr1_5171755	(+) _____ (+)
49
(+) _____ (+)	Chr1_10050525	Chr1_5210546	(+) _____ (+)	Chr1_5210676	Chr1_8867416	(+) _____ (+)
50
(-) _____ (-)	Chr1_7914687	Chr1_5858307	(+) _____ (+)	Chr1_5870037	Chr1_10388203	(+) _____ (+)
51
(-) _____ (-)	Chr1_11057146	Chr1_8674256	(-) _____ (-)	Chr1_8663940	Chr1_7068615	(+) _____ (+)
52
(-) _____ (-)	Chr1_9716522	Chr1_8999031	(-) _____ (-)	Chr1_8973407	Chr1_7655665	(+) _____ (+)	Chr1_7675238	Chr1_151661	(+) _____ (+)	Chr1_152232	Chr1_5669107	(+) _____ (+)	Chr1_5710943	Chr1_1607136	(-) _____ (-)
53
(+) _____ (+)	Chr3_9982225	Chr5_1482647	(+) _____ (+)	Chr5_20936896	Chr1_30069799	(+) _____ (+)
54
(+) _____ (+)	Chr2_601358	Chr2_603691	(+) _____ (+)	Chr2_603794	Chr2_603826	(+) _____ (+)
55
(+) _____ (+)	Chr2_4536359	Chr2_2656360	(+) _____ (+)
56
(+) _____ (+)	Chr2_6658917	Chr2_6664117	(+) _____ (+)	Chr2_7581439	Chr2_7584146	(+) _____ (+)
57
(+) _____ (+)	Chr3_13212854	Chr3_12054883	(+) _____ (+)
58
(-) _____ (-)	Chr1_103308	Chr1_5000204	(+) _____ (+)
59
(+) _____ (+)	Chr1_170065	Chr1_11606615	(+) _____ (+)
60
(+) _____ (+)	Chr1_193815	Chr1_3506044	(+) _____ (+)
61
(+) _____ (+)	Chr1_1595066	Chr1_201351	(+) _____ (+)
62
(+) _____ (+)	Chr1_211851	Chr1_13142017	(+) _____ (+)
63
(+) _____ (+)	Chr1_681656	Chr1_465599	(+) _____ (+)
64
(+) _____ (+)	Chr1_7196899	Chr1_627789	(+) _____ (+)
65
(+) _____ (+)	Chr1_9119092	Chr1_1117668	(+) _____ (+)
66
(-) _____ (-)	Chr1_2939512	Chr1_1186379	(+) _____ (+)
67
(+) _____ (+)	Chr1_3356715	Chr1_1544701	(-) _____ (-)
68
(-) _____ (-)	Chr1_1661091	Chr1_5071002	(+) _____ (+)
69
(-) _____ (-)	Chr1_1679911	Chr1_5340255	(+) _____ (+)
70
(-) _____ (-)	Chr1_5315118	Chr1_1821717	(+) _____ (+)
71
(-) _____ (-)	Chr1_1947383	Chr1_6489851	(+) _____ (+)
72
(+) _____ (+)	Chr1_4702035	Chr1_2022563	(+) _____ (+)
73
(+) _____ (+)	Chr1_9626757	Chr1_2036296	(+) _____ (+)
74
(-) _____ (-)	Chr1_5446868	Chr1_2115506	(+) _____ (+)
75
(+) _____ (+)	Chr1_11903838	Chr1_2231456	(-) _____ (-)
76
(-) _____ (-)	Chr1_9555136	Chr1_4127244	(+) _____ (+)
77
(+) _____ (+)	Chr1_11712131	Chr1_4146677	(+) _____ (+)
78
(+) _____ (+)	Chr1_4189999	Chr1_10946028	(-) _____ (-)
79
(+) _____ (+)	Chr1_4548256	Chr1_8572887	(+) _____ (+)
80
(+) _____ (+)	Chr1_9847023	Chr1_4613232	(+) _____ (+)
81
(+) _____ (+)	Chr1_10247851	Chr1_4806523	(+) _____ (+)
82
(-) _____ (-)	Chr1_5249834	Chr1_9731291	(+) _____ (+)
83
(+) _____ (+)	Chr1_5548113	Chr1_7906772	(-) _____ (-)
84
(+) _____ (+)	Chr1_7591856	Chr1_6057261	(+) _____ (+)
85
(-) _____ (-)	Chr1_6082170	Chr1_10469827	(+) _____ (+)
86
(+) _____ (+)	Chr1_6488472	Chr1_7043902	(+) _____ (+)
87
(-) _____ (-)	Chr1_9421011	Chr1_7684160	(+) _____ (+)
88
(-) _____ (-)	Chr1_8284367	Chr1_9003576	(+) _____ (+)
89
(-) _____ (-)	Chr1_9889617	Chr1_8302591	(+) _____ (+)
90
(+) _____ (+)	Chr4_2596990	Chr4_2602649	(+) _____ (+)
91
(+) _____ (+)	Chr4_18268459	Chr4_12809176	(+) _____ (+)	Chr4_12809217	Chr4_12809272	(+) _____ (+)

## Sheet: Instruction
Instruction
Collection of all the rearranged fragments
Each rearranged fragment is showed in a row. The breakpoint position, orientation and DNA junction are represented with symbols.
Symbol		Explanation
(+) _____ (+)		increase from left to right
(-) _____ (-)		decrease from left to right
		novel DNA junction
