# Supplementary material for: Chromoanagenesis in the asy1 meiotic mutant of Arabidopsis
Source: G3 (Bethesda). 2022 Aug 3;13(2):jkac185. doi: 10.1093/g3journal/jkac185 (PMC9911071; doi:10.1093/g3journal/jkac185)
Supplement: jkac185_Supplementary_Data [file jkac185_supplementary_data.zip › jkac185_Supplementary_Data/Supplemental_File_4_G3-2022-403647.xlsx]

## Sheet: breakpoints_gene_info_20220623
Junction	Chrom1	Breakpoint1	Start1	End1	Gene1	Chrom2	Breakpoint2	Start2	End2	Gene2
1	Chr1	74736	73931	74737	ID=AT1G01170	Chr1	2513068	2511647	2513454	ID=AT1G08065
2	Chr1	103308	NA	NA	NA	Chr1	5000204	4998816	5000643	ID=AT1G14590
3	Chr1	7675238	NA	NA	NA	Chr1	151661	150689	152210	ID=AT1G01400
4	Chr1	152232	NA	NA	NA	Chr1	5669107	5668384	5670708	ID=AT1G16560
5	Chr1	3799279	3794238	3800719	ID=AT1G11300	Chr1	167885	NA	NA	NA
6	Chr1	170065	168723	171165	ID=AT1G01460	Chr1	11606615	11605857	11607768	ID=AT1G32210
7	Chr1	193815	NA	NA	NA	Chr1	3506044	NA	NA	NA
8	Chr1	1595066	1594057	1595818	ID=AT1G05430	Chr1	201351	199639	201775	ID=AT1G01550
9	Chr1	211851	209395	213041	ID=AT1G01580	Chr1	13142017	NA	NA	NA
10	Chr1	9629726	NA	NA	NA	Chr1	213034	209395	213041	ID=AT1G01580
11	Chr1	2169571	2168564	2169851	ID=AT1G07070	Chr1	12582098	NA	NA	NA
12	Chr1	12582061	NA	NA	NA	Chr1	271646	270956	272061	ID=AT1G01730
13	Chr1	9153882	9151732	9154740	ID=AT1G26460	Chr1	286856	284610	291094	ID=AT1G01790
14	Chr1	2460974	NA	NA	NA	Chr1	320008	319836	322860	ID=AT1G01930
15	Chr1	325017	NA	NA	NA	Chr1	3713221	3712999	3713735	ID=AT1G11112
16	Chr1	369123	NA	NA	NA	Chr1	8124724	8122339	8125068	ID=AT1G22940
17	Chr1	2527850	2527170	2529120	ID=AT1G08100	Chr1	385996	373335	386847	ID=AT1G02080
18	Chr1	10486563	10479121	10486819	ID=AT1G29940	Chr1	420367	418748	422438	ID=AT1G02205
19	Chr1	420421	418748	422438	ID=AT1G02205	Chr1	9485109	9484316	9485896	ID=AT1G27310
20	Chr1	681656	681396	687315	ID=AT1G02990	Chr1	465599	NA	NA	NA
21	Chr1	6529672	6528984	6532614	ID=AT1G18900	Chr1	506586	504673	507204	ID=AT1G02460
22	Chr1	6071470	6069477	6072012	ID=AT1G17650	Chr1	537063	536483	537211	ID=AT1G02550
23	Chr1	539570	537860	540109	ID=AT1G02560	Chr1	6484368	NA	NA	NA
24	Chr1	1901393	1899964	1904873	ID=AT1G06220	Chr1	559782	NA	NA	NA
25	Chr1	565836	564205	567769	ID=AT1G02640	Chr1	4292637	NA	NA	NA
26	Chr1	597354	594573	598657	ID=AT1G02730	Chr1	4173905	4172075	4174775	ID=AT1G12270
27	Chr1	7196899	NA	NA	NA	Chr1	627789	626741	629819	ID=AT1G02840
28	Chr1	664710	NA	NA	NA	Chr1	9207682	9207388	9209902	ID=AT1G26640
29	Chr1	689314	687890	692560	ID=AT1G03000	Chr1	1033702	1031200	1036237	ID=AT1G04010
30	Chr1	9504742	NA	NA	NA	Chr1	704352	703906	706631	ID=AT1G03040
31	Chr1	705273	703906	706631	ID=AT1G03040	Chr1	12122522	12120886	12123576	ID=AT1G33420
32	Chr1	11046861	NA	NA	NA	Chr1	728117	NA	NA	NA
33	Chr1	729413	NA	NA	NA	Chr1	12360818	12359536	12361189	ID=AT1G34010
34	Chr1	774736	773411	775344	ID=AT1G03180	Chr1	3714595	NA	NA	NA
35	Chr1	795795	795532	798463	ID=AT1G03260	Chr1	3843584	3841286	3844432	ID=AT1G11410
36	Chr1	834184	830627	835361	ID=AT1G03370	Chr1	3388994	3388747	3390150	ID=AT1G10330
37	Chr1	857928	854410	859701	ID=AT1G03445	Chr1	4163840	4162832	4165852	ID=AT1G12260
38	Chr1	929914	NA	NA	NA	Chr1	9145524	9143967	9146050	ID=AT1G26440
39	Chr1	955357	954525	956097	ID=AT1G03790	Chr1	10933406	10932713	10934066	ID=AT1G30790
40	Chr1	956766	NA	NA	NA	Chr1	1297088	1294893	1299002	ID=AT1G04650
41	Chr1	964281	962016	966757	ID=AT1G03830	Chr1	8523391	8523247	8524929	ID=AT1G24095
42	Chr1	10833237	10831673	10835538	ID=AT1G30580	Chr1	1072510	NA	NA	NA
43	Chr1	9206062	9205836	9207383	ID=AT1G26630	Chr1	1076504	1075543	1080630	ID=AT1G04140
44	Chr1	1076591	1075543	1080630	ID=AT1G04140	Chr1	5843796	5842216	5844283	ID=AT1G17090
45	Chr1	1103918	NA	NA	NA	Chr1	10571965	10571340	10573365	ID=AT1G30100
46	Chr1	9119092	9118948	9121217	ID=AT1G26360	Chr1	1117668	1114405	1119739	ID=AT1G04210
47	Chr1	1131954	NA	NA	NA	Chr1	5636458	NA	NA	NA
48	Chr1	4644681	4644521	4647007	ID=AT1G13580	Chr1	1142020	1141604	1143053	ID=AT1G04270
49	Chr1	2654551	2649537	2657120	ID=AT1G08420	Chr1	1170233	NA	NA	NA
50	Chr1	1184146	NA	NA	NA	Chr1	11813693	NA	NA	NA
51	Chr1	2939512	NA	NA	NA	Chr1	1186379	1185550	1188517	ID=AT1G04400
52	Chr1	2580175	2577020	2580669	ID=AT1G08210	Chr1	1188916	NA	NA	NA
53	Chr1	7586102	7581084	7588151	ID=AT1G21630	Chr1	1196791	NA	NA	NA
54	Chr1	1259557	1258577	1261426	ID=AT1G04590	Chr1	7938864	7938251	7940592	ID=AT1G22490
55	Chr1	1263578	1262123	1272376	ID=AT1G04600	Chr1	7111173	NA	NA	NA
56	Chr1	1280140	1279388	1281618	ID=AT1G04610	Chr1	1328114	1325296	1331086	ID=AT1G04730
57	Chr1	1281537	1279388	1281618	ID=AT1G04610	Chr1	5638311	NA	NA	NA
58	Chr1	5638426	NA	NA	NA	Chr1	662354	661177	662456	ID=AT1G02930
59	Chr1	1285065	1282741	1286584	ID=AT1G04620	Chr1	4823008	4822528	4824414	ID=AT1G14080
60	Chr1	1289574	1287831	1289820	ID=AT1G04625	Chr1	2409834	NA	NA	NA
61	Chr1	1292044	NA	NA	NA	Chr1	3141653	3140868	3144370	ID=AT1G09710
62	Chr1	9064933	NA	NA	NA	Chr1	1342901	1340669	1343584	ID=AT1G04780
63	Chr1	10905467	10904907	10905709	ID=AT1G30750	Chr1	1344369	NA	NA	NA
64	Chr1	1384409	1383841	1387895	ID=AT1G04900	Chr1	10284316	10284121	10285970	ID=AT1G29380
65	Chr1	7515880	NA	NA	NA	Chr1	1399550	1399182	1400770	ID=AT1G04940
								1399174	1403112	ID=AT1G04945
66	Chr1	3356715	3356680	3359838	ID=AT1G10240	Chr1	1544701	NA	NA	NA
67	Chr1	7320466	NA	NA	NA	Chr1	1572029	1569192	1572280	ID=AT1G05370
68	Chr1	1583081	1582671	1583718	ID=AT1G05385	Chr1	12623760	12623477	12624487	ID=AT1G34520
69	Chr1	5710943	5709725	5711902	ID=AT1G16700	Chr1	1607136	NA	NA	NA
70	Chr1	1661091	NA	NA	NA	Chr1	5071002	NA	NA	NA
71	Chr1	1679911	1679158	1681710	ID=AT1G05620	Chr1	5340255	5339961	5341931	ID=AT1G15530
72	Chr1	1719805	1718555	1720303	ID=AT1G05730	Chr1	3883397	3883280	3883956	ID=AT1G11570
73	Chr1	1723819	1721509	1724734	ID=AT1G05750	Chr1	6208130	6206871	6209500	ID=AT1G18040
			1723734	1724486	ID=AT1G05760
74	Chr1	1731344	1730249	1732626	ID=AT1G05785	Chr1	8506164	8503777	8506803	ID=AT1G24040
75	Chr1	1743940	NA	NA	NA	Chr1	2890672	2888753	2890959	ID=AT1G08990
76	Chr1	1753226	1749682	1753990	ID=AT1G05820	Chr1	7634550	7630107	7636594	ID=AT1G21730
77	Chr1	6433970	6433574	6436922	ID=AT1G18690	Chr1	1764668	1762734	1766281	ID=AT1G05840
78	Chr1	11978778	NA	NA	NA	Chr1	1773872	NA	NA	NA
79	Chr1	1786614	NA	NA	NA	Chr1	4230249	NA	NA	NA
80	Chr1	1813837	1807973	1815474	ID=AT1G05960	Chr1	4240124	NA	NA	NA
81	Chr1	9483409	9483157	9484368	ID=AT1G27300	Chr1	1814736	1807973	1815474	ID=AT1G05960
82	Chr1	5315118	NA	NA	NA	Chr1	1821717	1820308	1821894	ID=AT1G06000
83	Chr1	5739542	5739299	5744214	ID=AT1G16780	Chr1	1825162	1824548	1826101	ID=AT1G06020
84	Chr1	10436436	10435374	10437506	ID=AT1G29810	Chr1	1848614	1847883	1849693	ID=AT1G06090
85	Chr1	1855037	NA	NA	NA	Chr1	2683474	2682127	2684100	ID=AT1G08470
86	Chr1	13206585	13205381	13208252	ID=AT1G35670	Chr1	5363239	5362009	5365549	ID=AT1G15570
87	Chr1	5363450	5362009	5365549	ID=AT1G15570	Chr1	1867539	1867015	1873718	ID=AT1G06150
88	Chr1	3572709	NA	NA	NA	Chr1	7735172	7734739	7738661	ID=AT1G21980
89	Chr1	7735271	7734739	7738661	ID=AT1G21980	Chr1	1869698	1868989	1873718	ID=AT1G06149
								1867015	1873718	ID=AT1G06150
90	Chr1	1928359	1926791	1930258	ID=AT1G06310	Chr1	5108528	5107421	5111670	ID=AT1G14830
91	Chr1	11717411	11715150	11719970	ID=AT1G32450	Chr1	1934213	NA	NA	NA
92	Chr1	1947383	1946788	1950860	ID=AT1G06390	Chr1	6489851	6489309	6494218	ID=AT1G18830
93	Chr1	1971732	1969729	1973767	ID=AT1G06470	Chr1	12157080	NA	NA	NA
94	Chr1	1988307	1978762	1989409	ID=AT1G06490	Chr1	9170271	9167589	9170934	ID=AT1G26540
95	Chr1	4702035	NA	NA	NA	Chr1	2022563	2016308	2024662	ID=AT1G06590
96	Chr1	9626757	NA	NA	NA	Chr1	2036296	2035839	2037366	ID=AT1G06650
97	Chr1	11376685	11374893	11377794	ID=AT1G31770	Chr1	2043135	2040433	2047612	ID=AT1G06670
98	Chr1	5446868	5446462	5447859	ID=AT1G15820	Chr1	2115506	2114927	2120745	ID=AT1G06900
99	Chr1	5641895	NA	NA	NA	Chr1	2147549	NA	NA	NA
100	Chr1	11903838	11902629	11906900	ID=AT1G32850	Chr1	2231456	2229757	2232897	ID=AT1G07270
101	Chr1	3599794	3599271	3600877	ID=AT1G10810	Chr1	2238345	2238087	2241217	ID=AT1G07280
102	Chr1	7479941	NA	NA	NA	Chr1	2484239	2483240	2485109	ID=AT1G08000
103	Chr1	2490952	2489501	2493250	ID=AT1G08030	Chr1	3702270	NA	NA	NA
104	Chr1	2518353	2516991	2518546	ID=AT1G08080	Chr1	11923945	NA	NA	NA
105	Chr1	3658001	3655777	3658608	ID=AT1G10940	Chr1	2548668	NA	NA	NA
106	Chr1	6214915	6213725	6218340	ID=AT1G18070	Chr1	2564986	2564572	2565121	ID=AT1G08180
107	Chr1	3820324	3817591	3820805	ID=AT1G11350	Chr1	2575533	2573848	2576714	ID=AT1G08200
108	Chr1	10225421	10224815	10226205	ID=AT1G29260	Chr1	2579236	2577020	2580669	ID=AT1G08210
109	Chr1	8662324	8662019	8663964	ID=AT1G24440	Chr1	2608512	2608408	2609853	ID=AT1G08280
110	Chr1	13074544	13071165	13074949	ID=AT1G35510	Chr1	2622520	2621904	2627848	ID=AT1G08320
111	Chr1	2689629	2689016	2690045	ID=AT1G08500	Chr1	10297252	NA	NA	NA
112	Chr1	9211364	9210089	9211560	ID=AT1G26650	Chr1	2718789	2718778	2722221	ID=AT1G08590
113	Chr1	2731615	2723824	2733613	ID=AT1G08600	Chr1	6357377	6356131	6360192	ID=AT1G18470
114	Chr1	9468400	NA	NA	NA	Chr1	2938929	2936528	2939326	ID=AT1G09100
115	Chr1	10222996	NA	NA	NA	Chr1	3017003	3015328	3018234	ID=AT1G09340
116	Chr1	6046223	6039303	6049556	ID=AT1G17580	Chr1	3123166	3122956	3124578	ID=AT1G09645
117	Chr1	6168060	6166220	6168839	ID=AT1G17930	Chr1	3142099	3140868	3144370	ID=AT1G09710
118	Chr1	12353732	12351593	12355023	ID=AT1G33980	Chr1	3235053	3234060	3235530	ID=AT1G09935
119	Chr1	3264956	NA	NA	NA	Chr1	11530452	11528445	11531281	ID=AT1G32050
120	Chr1	3327719	3327637	3328448	ID=AT1G10155	Chr1	10352903	10349427	10353736	ID=AT1G29630
121	Chr1	3392028	3390322	3392571	ID=AT1G10340	Chr1	3694970	3694672	3698013	ID=AT1G11080
122	Chr1	3408919	3407024	3412843	ID=AT1G10390	Chr1	3797746	3794238	3800719	ID=AT1G11300
123	Chr1	3648600	3647894	3655590	ID=AT1G10930	Chr1	3454307	3453228	3460620	ID=AT1G10490
124	Chr1	3456884	3453228	3460620	ID=AT1G10490	Chr1	10221282	NA	NA	NA
125	Chr1	3496370	NA	NA	NA	Chr1	6434678	6433574	6436922	ID=AT1G18690
126	Chr1	3503425	3502004	3503457	ID=AT1G10590	Chr1	6831400	NA	NA	NA
127	Chr1	6086857	6082755	6088340	ID=AT1G17690	Chr1	3513305	3512795	3514729	ID=AT1G10630
128	Chr1	3525776	3524018	3526346	ID=AT1G10650	Chr1	10428915	NA	NA	NA
129	Chr1	3534971	3532424	3535131	ID=AT1G10660	Chr1	3808537	3807128	3808875	ID=AT1G11320
130	Chr1	3585554	3581034	3590928	ID=AT1G10760	Chr1	9696813	NA	NA	NA
131	Chr1	3614099	3611747	3614613	ID=AT1G10850	Chr1	3632340	3632234	3637141	ID=AT1G10900
132	Chr1	6355882	6352470	6356113	ID=AT1G18460	Chr1	3624729	3624035	3627082	ID=AT1G10880
133	Chr1	9959826	NA	NA	NA	Chr1	3630813	NA	NA	NA
134	Chr1	3631361	NA	NA	NA	Chr1	4717176	4715394	4718235	ID=AT1G13750
135	Chr1	3733515	3733139	3739842	ID=AT1G11160	Chr1	5138532	5138334	5139432	ID=AT1G14900
136	Chr1	3740837	3740765	3744675	ID=AT1G11170	Chr1	5941328	NA	NA	NA
137	Chr1	3847079	NA	NA	NA	Chr1	11576357	11575320	11577927	ID=AT1G32170
138	Chr1	3848009	3847243	3849162	ID=AT1G11430	Chr1	11242220	NA	NA	NA
139	Chr1	9033879	9033218	9038577	ID=AT1G26130	Chr1	3871921	3871778	3872836	ID=AT1G11510
140	Chr1	3908832	3906862	3909338	ID=AT1G11610	Chr1	9288900	9286643	9289969	ID=AT1G26810
141	Chr1	3713924	NA	NA	NA	Chr1	9144178	9143967	9146050	ID=AT1G26440
142	Chr1	9144305	9143967	9146050	ID=AT1G26440	Chr1	3937969	NA	NA	NA
143	Chr1	3937792	NA	NA	NA	Chr1	7101977	7100502	7102915	ID=AT1G20500
144	Chr1	3970583	3969681	3971840	ID=AT1G11755	Chr1	6254997	6254229	6255690	ID=AT1G18170
145	Chr1	3989803	3989763	3991066	ID=AT1G11810	Chr1	5179678	5177529	5180049	ID=AT1G15030
146	Chr1	10738336	NA	NA	NA	Chr1	4121007	NA	NA	NA
147	Chr1	9555136	9554745	9558367	ID=AT1G27510	Chr1	4127244	4126066	4128310	ID=AT1G12160
148	Chr1	11712131	NA	NA	NA	Chr1	4146677	4144572	4147911	ID=AT1G12220
149	Chr1	4189999	4189355	4190342	ID=AT1G12320	Chr1	10946028	10944913	10949458	ID=AT1G30820
150	Chr1	8386912	NA	NA	NA	Chr1	4202534	4200876	4206404	ID=AT1G12360
151	Chr1	4219381	NA	NA	NA	Chr1	10383570	NA	NA	NA
152	Chr1	10054632	10053617	10055731	ID=AT1G28610	Chr1	4243690	NA	NA	NA
153	Chr1	4244930	4244308	4245993	ID=AT1G12450	Chr1	7509470	7508969	7511801	ID=AT1G21450
154	Chr1	4414528	NA	NA	NA	Chr1	6501276	6500848	6504413	ID=AT1G18840
155	Chr1	9210452	9210089	9211560	ID=AT1G26650	Chr1	4456198	NA	NA	NA
156	Chr1	4461570	NA	NA	NA	Chr1	13899666	13898210	13900831	ID=AT1G36730
								13898210	13900831	ID=AT1G36732
157	Chr1	4548256	4547454	4548875	ID=AT1G13280	Chr1	8572887	NA	NA	NA
158	Chr1	9847023	9846884	9847923	ID=AT1G28190	Chr1	4613232	4612731	4615353	ID=AT1G13450
159	Chr1	8695724	NA	NA	NA	Chr1	4633368	NA	NA	NA
160	Chr1	7334396	NA	NA	NA	Chr1	4645308	4644521	4647007	ID=AT1G13580
161	Chr1	4645449	4644521	4647007	ID=AT1G13580	Chr1	9605355	9603178	9606101	ID=AT1G27600
162	Chr1	4653979	NA	NA	NA	Chr1	10062955	10058456	10063460	ID=AT1G28630
163	Chr1	9481237	NA	NA	NA	Chr1	4704280	4702725	4704657	ID=AT1G13710
164	Chr1	11673861	11672931	11675339	ID=AT1G32360	Chr1	4740871	4739873	4741038	ID=AT1G13830
165	Chr1	8371439	NA	NA	NA	Chr1	4753401	4753145	4755580	ID=AT1G13900
166	Chr1	4753992	4753145	4755580	ID=AT1G13900	Chr1	9533766	9531839	9534114	ID=AT1G27450
167	Chr1	11769332	11767504	11769898	ID=AT1G32540	Chr1	4787395	NA	NA	NA
168	Chr1	11122314	11120097	11122587	ID=AT1G31150	Chr1	4788489	4788463	4794654	ID=AT1G13980
169	Chr1	10247851	10247780	10249594	ID=AT1G29300	Chr1	4806523	4805306	4807517	ID=AT1G14030
170	Chr1	12868215	12867126	12868890	ID=AT1G35160	Chr1	4811092	4810488	4814543	ID=AT1G14040
171	Chr1	4822260	NA	NA	NA	Chr1	8507068	8507010	8508864	ID=AT1G24050
172	Chr1	4835262	NA	NA	NA	Chr1	10158050	10157494	10158674	ID=AT1G29080
173	Chr1	4919450	4918010	4921596	ID=AT1G14380	Chr1	5465158	NA	NA	NA
174	Chr1	9457494	9455368	9458026	ID=AT1G27210	Chr1	4969278	4968142	4970311	ID=AT1G14520
175	Chr1	5109392	5107421	5111670	ID=AT1G14830	Chr1	7592650	7588414	7592890	ID=AT1G21640
176	Chr1	11470112	11470056	11471340	ID=AT1G31940	Chr1	5141665	5139712	5143689	ID=AT1G14910
177	Chr1	5150897	5149226	5151354	ID=AT1G14920	Chr1	9600580	9596360	9603255	ID=AT1G27595
178	Chr1	10797764	10796135	10800961	ID=AT1G30490	Chr1	5171755	NA	NA	NA
179	Chr1	10050525	NA	NA	NA	Chr1	5210546	5210206	5212349	ID=AT1G15140
180	Chr1	5210676	5210206	5212349	ID=AT1G15140	Chr1	8867416	8867108	8869092	ID=AT1G25290
181	Chr1	5249834	5249760	5250573	ID=AT1G15260	Chr1	9731291	9731260	9732719	ID=AT1G27930
182	Chr1	5419230	5414817	5421033	ID=AT1G15750	Chr1	10964531	NA	NA	NA
183	Chr1	5499006	5498165	5501358	ID=AT1G16020	Chr1	6136647	6135803	6138432	ID=AT1G17830
184	Chr1	5513403	5511873	5513896	ID=AT1G16070	Chr1	8658867	8658003	8659506	ID=AT1G24430
185	Chr1	5540530	5540427	5542902	ID=AT1G16180	Chr1	7293706	7292568	7294746	ID=AT1G20930
186	Chr1	5548113	NA	NA	NA	Chr1	7906772	NA	NA	NA
187	Chr1	11668186	11666977	11668690	ID=AT1G32350	Chr1	5575139	5574310	5577622	ID=AT1G16300
188	Chr1	5575402	5574310	5577622	ID=AT1G16300	Chr1	12386208	NA	NA	NA
189	Chr1	5628164	5625699	5628656	ID=AT1G16480	Chr1	13055229	NA	NA	NA
190	Chr1	5635935	NA	NA	NA	Chr1	13054425	13051410	13055014	ID=AT1G35470
191	Chr1	6143887	6142564	6146521	ID=AT1G17840	Chr1	5662332	5659415	5665449	ID=AT1G16540
192	Chr1	9604117	9603178	9606101	ID=AT1G27600	Chr1	5714409	5714219	5722614	ID=AT1G16710
193	Chr1	9815270	9812959	9815544	ID=AT1G28120	Chr1	5816169	5812728	5816660	ID=AT1G17000
194	Chr1	5846845	5845660	5850934	ID=AT1G17110	Chr1	6571764	NA	NA	NA
195	Chr1	7914687	7912046	7915003	ID=AT1G22410	Chr1	5858307	5856573	5858550	ID=AT1G17140
196	Chr1	5870037	5869846	5870840	ID=AT1G17170	Chr1	10388203	10387673	10389100	ID=AT1G29710
197	Chr1	5942602	5941784	5944463	ID=AT1G17350	Chr1	8346855	8346827	8349786	ID=AT1G23540
198	Chr1	5956947	5955488	5957212	ID=AT1G17380	Chr1	9937824	NA	NA	NA
199	Chr1	7591856	7588414	7592890	ID=AT1G21640	Chr1	6057261	6056895	6058357	ID=AT1G17610
200	Chr1	6062113	NA	NA	NA	Chr1	8679152	8678858	8681894	ID=AT1G24485
201	Chr1	6066601	6064525	6066720	ID=AT1G17630	Chr1	7545920	7545151	7546936	ID=AT1G21530
202	Chr1	7154994	7154410	7158218	ID=AT1G20640	Chr1	6069080	6067394	6069098	ID=AT1G17640
203	Chr1	6082170	6076077	6082337	ID=AT1G17680	Chr1	10469827	10468054	10472211	ID=AT1G29900
204	Chr1	6148297	6145926	6148940	ID=AT1G17850	Chr1	7430677	7429980	7432346	ID=AT1G21230
205	Chr1	6319217	6316695	6319427	ID=AT1G18360	Chr1	6216564	6213725	6218340	ID=AT1G18070
206	Chr1	9455722	9455368	9458026	ID=AT1G27210	Chr1	6253790	6248793	6254039	ID=AT1G18160
207	Chr1	6322780	6319650	6324222	ID=AT1G18370	Chr1	6331840	6331398	6333743	ID=AT1G18400
208	Chr1	6369885	6369347	6373025	ID=AT1G18500	Chr1	10986758	10986523	10989504	ID=AT1G30860
209	Chr1	7022640	7020749	7023067	ID=AT1G20270	Chr1	6371039	6369347	6373025	ID=AT1G18500
210	Chr1	6488472	NA	NA	NA	Chr1	7043902	7043713	7044592	ID=AT1G20350
211	Chr1	10791100	10790022	10792575	ID=AT1G30480	Chr1	6671508	6671137	6672653	ID=AT1G19300
212	Chr1	12549455	NA	NA	NA	Chr1	6718657	NA	NA	NA
213	Chr1	10722462	10722197	10723247	ID=AT1G30380	Chr1	6764820	6763915	6764971	ID=AT1G19530
214	Chr1	9828067	9825286	9828067	ID=AT1G28130	Chr1	6789194	6788885	6791846	ID=AT1G19640
215	Chr1	8663940	8662019	8663964	ID=AT1G24440	Chr1	7068615	NA	NA	NA
216	Chr1	7185986	7185658	7192794	ID=AT1G20720	Chr1	7503631	7502159	7504175	ID=AT1G21440
217	Chr1	9360149	9359682	9361833	ID=AT1G26970	Chr1	7215627	7215015	7216741	ID=AT1G20770
218	Chr1	7375963	7375869	7378147	ID=AT1G21070	Chr1	11873927	NA	NA	NA
219	Chr1	7593381	7592664	7604229	ID=AT1G21650	Chr1	10907006	10905817	10908892	ID=AT1G30755
220	Chr1	7650145	7649194	7651816	ID=AT1G21760	Chr1	8705128	8702385	8705848	ID=AT1G24560
221	Chr1	8973407	8969065	8974660	ID=AT1G25540	Chr1	7655665	7654184	7655883	ID=AT1G21790
222	Chr1	9421011	NA	NA	NA	Chr1	7684160	7682584	7685662	ID=AT1G21890
223	Chr1	8720800	8720651	8722746	ID=AT1G24610	Chr1	7780184	7773063	7781499	ID=AT1G22060
224	Chr1	7951591	7950818	7952832	ID=AT1G22510	Chr1	8281530	8279588	8281891	ID=AT1G23330
225	Chr1	9607708	NA	NA	NA	Chr1	8025377	8024967	8026356	ID=AT1G22680
226	Chr1	9095444	NA	NA	NA	Chr1	8047846	8046149	8049039	ID=AT1G22730
227	Chr1	12158764	12157156	12158953	ID=AT1G33520	Chr1	8158843	8156646	8159077	ID=AT1G23030
228	Chr1	8284367	8283644	8286832	ID=AT1G23340	Chr1	9003576	9002285	9004646	ID=AT1G25682
229	Chr1	9889617	9889125	9890993	ID=AT1G28290	Chr1	8302591	8297291	8302651	ID=AT1G23380
230	Chr1	8351495	8350793	8352791	ID=AT1G23550	Chr1	9453031	NA	NA	NA
231	Chr1	9266762	NA	NA	NA	Chr1	8493319	NA	NA	NA
232	Chr1	12167312	NA	NA	NA	Chr1	8651590	8651407	8653828	ID=AT1G24400
233	Chr1	8674256	8674056	8676408	ID=AT1G24470	Chr1	11057146	11057105	11058867	ID=AT1G31020
234	Chr1	8721852	8720651	8722746	ID=AT1G24610	Chr1	10219511	10216779	10219846	ID=AT1G29240
235	Chr1	8909268	NA	NA	NA	Chr1	10819374	NA	NA	NA
236	Chr1	8910191	NA	NA	NA	Chr1	15607610	15603617	15607966	ID=AT1G41830
237	Chr1	8999031	8996768	8999860	ID=AT1G25580	Chr1	9716522	9715453	9720568	ID=AT1G27900
238	Chr1	11238282	NA	NA	NA	Chr1	9017577	NA	NA	NA
239	Chr1	10313063	10310245	10314048	ID=AT1G29470	Chr1	9063210	NA	NA	NA
240	Chr1	9075202	9072256	9076743	ID=AT1G26230	Chr1	10609897	NA	NA	NA
241	Chr1	10580325	NA	NA	NA	Chr1	9346039	NA	NA	NA
242	Chr1	9637026	9636594	9638577	ID=AT1G27690	Chr1	11372833	11372425	11373483	ID=AT1G31760
243	Chr1	11372568	11372425	11373483	ID=AT1G31760	Chr1	11282178	11281188	11282468	ID=AT1G31530
244	Chr1	10569813	NA	NA	NA	Chr1	9788111	NA	NA	NA
245	Chr1	10560042	10559561	10561423	ID=AT1G30090	Chr1	12592131	12591348	12592737	ID=AT1G34440
246	Chr1	10686774	10685822	10690838	ID=AT1G30330	Chr1	13072133	13071165	13074949	ID=AT1G35510
247	Chr1	12157656	12157156	12158953	ID=AT1G33520	Chr1	11116159	11114701	11116195	ID=AT1G31130
248	Chr1	11241536	NA	NA	NA	Chr1	12495686	NA	NA	NA
249	Chr1	13071357	13071165	13074949	ID=AT1G35510	Chr1	11880670	NA	NA	NA
250	Chr5	20936896	20936426	20937413	ID=AT5G51545	Chr1	30069799	30069536	30073332	ID=AT1G79940
251	Chr2	601358	600491	601439	ID=AT2G02280	Chr2	603691	NA	NA	NA
252	Chr2	603794	NA	NA	NA	Chr2	603826	NA	NA	NA
253	Chr2	4536359	NA	NA	NA	Chr2	2656360	NA	NA	NA
254	Chr2	6658917	NA	NA	NA	Chr2	6664117	NA	NA	NA
255	Chr2	7581439	NA	NA	NA	Chr2	7584146	NA	NA	NA
256	Chr3	9982225	NA	NA	NA	Chr5	1482647	NA	NA	NA
257	Chr3	13212854	NA	NA	NA	Chr3	12054883	NA	NA	NA
258	Chr4	2596990	NA	NA	NA	Chr4	2602649	NA	NA	NA
259	Chr4	18268459	18268049	18269212	ID=AT4G39235	Chr4	12809176	12808520	12811377	ID=AT4G24880
260	Chr4	12809217	12808520	12811377	ID=AT4G24880	Chr4	12809272	12808520	12811377	ID=AT4G24880
